# Supplementary material for: Decoupling of Radial Growth Phenology From Temperature Constraints in the Clonal Shrub Alnus alnobetula at the Alpine Treeline
Source: Ecol Evol. 2025 Sep 29;15(10):e72198. doi: 10.1002/ece3.72198 (PMC12479110; doi:10.1002/ece3.72198)
Supplement: Supplementary file 1 — Appendix S1: ece372198‐sup‐0001‐AppendixS1.docx. [file ECE3-15-e72198-s001.zip]

Archive with 5 entries (5 files):
- ece372198-sup-0001-AppendixS1.docx
- TableS1.pdf
- TableS2.pdf
- TableS3.pdf
- TableS4.pdf
